# Supplementary material for: Unlocking the Genetic Diversity of Maize Landraces with Doubled Haploids Opens New Avenues for Breeding
Source: PLoS One. 2013 Feb 22;8(2):e57234. doi: 10.1371/journal.pone.0057234 (PMC3579790; doi:10.1371/journal.pone.0057234)
Supplement: Table S1 — List of genotypes belonging to the elite flint (EF) and further elite lines (EL) populations. (XLSX) [file pone.0057234.s001.xlsx]

## Sheet: DFG
Name	Heterotic pool	Population
D102	Flint	EF
D107	Flint	EF
D118	Flint	EF
D140	Flint	EF
D143	Flint	EF
D147	Flint	EF
D149	Flint	EF
D150	Flint	EF
D152	Flint	EF
D157	Flint	EF
D164	Flint	EF
D167	Flint	EF
D171	Flint	EF
D305	Flint	EF
D503	Flint	EF
D504	Flint	EF
D800	Flint	EF
DK105	Flint	EF
EP1	Flint	EF
F005	Flint	EF
F011	Flint	EF
F012	Flint	EF
F013	Flint	EF
F016	Flint	EF
F018	Flint	EF
F020	Flint	EF
F023	Flint	EF
F027	Flint	EF
F030	Flint	EF
F034	Flint	EF
F035	Flint	EF
F037	Flint	EF
F038	Flint	EF
F039	Flint	EF
F040	Flint	EF
F043	Flint	EF
F045	Flint	EF
F047	Flint	EF
F048	Flint	EF
F050	Flint	EF
F052	Flint	EF
F054	Flint	EF
F055	Flint	EF
F056	Flint	EF
F057	Flint	EF
F058	Flint	EF
F059	Flint	EF
F060	Flint	EF
F061	Flint	EF
F062	Flint	EF
F066	Flint	EF
F068	Flint	EF
F070	Flint	EF
F072	Flint	EF
F073	Flint	EF
F074	Flint	EF
F077	Flint	EF
F082	Flint	EF
F084	Flint	EF
F087	Flint	EF
F088	Flint	EF
F090	Flint	EF
F093	Flint	EF
F094	Flint	EF
F096	Flint	EF
F098	Flint	EF
F099	Flint	EF
F101	Flint	EF
F103	Flint	EF
F104	Flint	EF
F105	Flint	EF
F106	Flint	EF
F108	Flint	EF
F109	Flint	EF
F110	Flint	EF
F124	Flint	EF
F2	Flint	EF
F7	Flint	EF
FF067-n-52-3-2-1-n	Flint	EF
FF067-n-7-1-1-1-n	Flint	EF
FF084-n-10-1-1-1	Flint	EF
L005	Flint	EF
L007	Flint	EF
L012	Flint	EF
L016	Flint	EF
L017	Flint	EF
L019	Flint	EF
L023	Flint	EF
L024	Flint	EF
L025	Flint	EF
L032	Flint	EF
L035	Flint	EF
L037	Flint	EF
L041	Flint	EF
L045	Flint	EF
L046	Flint	EF
L047	Flint	EF
L048	Flint	EF
L050	Flint	EF
L051	Flint	EF
L054	Flint	EF
L056	Flint	EF
L057	Flint	EF
L058	Flint	EF
L059	Flint	EF
L060	Flint	EF
A188	Dent	EL
CL30	Dent	EL
CM105	Dent	EL
Co125	Dent	EL
D32	Dent	EL
D408	Dent	EL
D60	Dent	EL
D66	Dent	EL
D67	Dent	EL
FV271	Dent	EL
M012	Dent	EL
P001	Dent	EL
P006	Dent	EL
P009	Dent	EL
P024	Dent	EL
P029	Dent	EL
P033	Dent	EL
P034	Dent	EL
P036	Dent	EL
P038	Dent	EL
P040	Dent	EL
P042	Dent	EL
P045	Dent	EL
P046	Dent	EL
P047	Dent	EL
P048	Dent	EL
P053	Dent	EL
P060	Dent	EL
P063	Dent	EL
P064	Dent	EL
P065	Dent	EL
P066	Dent	EL
P068	Dent	EL
P069	Dent	EL
P070	Dent	EL
P071	Dent	EL
P072	Dent	EL
P074	Dent	EL
P075	Dent	EL
P079	Dent	EL
P080	Dent	EL
P081	Dent	EL
P083	Dent	EL
P084	Dent	EL
P085	Dent	EL
P086	Dent	EL
P087	Dent	EL
P092	Dent	EL
P093	Dent	EL
P094	Dent	EL
P095	Dent	EL
P096	Dent	EL
P097	Dent	EL
P099	Dent	EL
P100	Dent	EL
P101	Dent	EL
P102	Dent	EL
P104	Dent	EL
P105	Dent	EL
P106	Dent	EL
P107	Dent	EL
P108	Dent	EL
P110	Dent	EL
P111	Dent	EL
P113	Dent	EL
P115	Dent	EL
P118	Dent	EL
P120	Dent	EL
P122	Dent	EL
P123	Dent	EL
P127	Dent	EL
P128	Dent	EL
P129	Dent	EL
P130	Dent	EL
P131	Dent	EL
P133	Dent	EL
P135	Dent	EL
P136	Dent	EL
P140	Dent	EL
P148	Dent	EL
P149	Dent	EL
P150	Dent	EL
P154	Dent	EL
P159	Dent	EL
P165	Dent	EL
P167	Dent	EL
P182	Dent	EL
P184	Dent	EL
P188	Dent	EL
P194	Dent	EL
P197	Dent	EL
P202	Dent	EL
P204	Dent	EL
P206	Dent	EL
P209	Dent	EL
P210	Dent	EL
P211	Dent	EL
PS065-2-2-3-2-2-n	Dent	EL
PS081-n-52-2-1-n	Dent	EL
S002	Dent	EL
S015	Dent	EL
S016	Dent	EL
S018	Dent	EL
S020	Dent	EL
S025	Dent	EL
S028	Dent	EL
S033	Dent	EL
S035	Dent	EL
S036	Dent	EL
S037	Dent	EL
S040	Dent	EL
S044	Dent	EL
S046	Dent	EL
S048	Dent	EL
S049	Dent	EL
S050	Dent	EL
S051	Dent	EL
S052	Dent	EL
S058	Dent	EL
S064	Dent	EL
S065	Dent	EL
S066	Dent	EL
S067	Dent	EL
S069	Dent	EL
S070	Dent	EL
S072	Dent	EL
S074	Dent	EL
S077	Dent	EL
BAREILLES-002	Flint	EL
BAREILLES-005	Flint	EL
BAREILLES-017	Flint	EL
LACAUNE-002	Flint	EL
LACAUNE-004	Flint	EL
LACAUNE-005	Flint	EL
LACAUNE-006	Flint	EL
LAURENT_DE_NESTE-002	Flint	EL
PIED_DE_PORTE-001	Flint	EL
PIED_DE_PORTE-005	Flint	EL
STRENZFELDER-001	Flint	EL
STRENZFELDER-002	Flint	EL
STRENZFELDER-005	Flint	EL
STRENZFELDER-007	Flint	EL
STRENZFELDER-008	Flint	EL
STRENZFELDER-011	Flint	EL
STRENZFELDER-013	Flint	EL
STRENZFELDER-016	Flint	EL
VACQUIERS-DH053	Flint	EL
VACQUIERS-DH065	Flint	EL
VIEY-001	Flint	EL
VIEY-003	Flint	EL
